# Supplementary material for: An isolable, chelating bis[cyclic (alkyl)(amino)carbene] stabilizes a strongly bent, dicoordinate Ni(0) complex
Source: Nat Commun. 2024 Apr 23;15:3417. doi: 10.1038/s41467-024-47036-7 (PMC11039645; doi:10.1038/s41467-024-47036-7)
Supplement: Supplementary file 3 — Source Data [file 41467_2024_47036_MOESM3_ESM.txt]

131
(NHC)2Ni, Gibbs Energy = -3825.397143
 Ni        0.000000000000      0.000000000000      0.000000000000
 C         0.000000000000      0.000000000000      1.859658194528
 C        -0.602501732551      0.296582520065      4.049858627646
 C        -2.220260586058      1.031067435684      2.378972142959
 C        -4.584798702893      0.758203306071      2.198626602552
 H        -5.468706859489      0.132990960983      2.218093907873
 C        -3.335268949890      0.189121398871      2.419250993496
 C        -4.713065294755      2.115797120472      1.967997065327
 C        -3.591932365495      2.926773357457      1.928662401873
 H        -3.710280703962      3.983321837737      1.726391188137
 C        -2.319559821784      2.403024648125      2.126339448137
 C        -3.175652094446     -1.294580808873      2.656098041011
 H        -2.294502250777     -1.435719876975      3.288039627187
 C        -1.086173714578      3.276990097855      2.070613944045
 H        -0.306596415211      2.681748267832      1.581187751438
 C         0.602501732551     -0.296582520065      4.049858627646
 C         2.220260586058     -1.031067435684      2.378972142959
 C         2.319559821784     -2.403024648125      2.126339448137
 C         1.086173714578     -3.276990097855      2.070613944045
 H         0.306596415211     -2.681748267832      1.581187751438
 C         3.591932365495     -2.926773357457      1.928662401873
 H         3.710280703962     -3.983321837737      1.726391188137
 C         4.713065294755     -2.115797120472      1.967997065327
 C         4.584798702893     -0.758203306071      2.198626602552
 H         5.468706859489     -0.132990960983      2.218093907873
 C         3.335268949890     -0.189121398871      2.419250993496
 C         3.175652094446      1.294580808873      2.656098041011
 H         2.294502250777      1.435719876975      3.288039627187
 N         0.953330620884     -0.475415270893      2.725020916963
 N        -0.953330620884      0.475415270893      2.725020916963
 C         0.000000000000      0.000000000000     -1.859658194528
 C         0.602501732551      0.296582520065     -4.049858627646
 C         2.220260586058      1.031067435684     -2.378972142959
 C         4.584798702893      0.758203306071     -2.198626602552
 H         5.468706859489      0.132990960983     -2.218093907873
 C         3.335268949890      0.189121398871     -2.419250993496
 C         4.713065294755      2.115797120472     -1.967997065327
 C         3.591932365495      2.926773357457     -1.928662401873
 H         3.710280703962      3.983321837737     -1.726391188137
 C         2.319559821784      2.403024648125     -2.126339448137
 C         3.175652094446     -1.294580808873     -2.656098041011
 H         2.294502250777     -1.435719876975     -3.288039627187
 C         1.086173714578      3.276990097855     -2.070613944045
 H         0.306596415211      2.681748267832     -1.581187751438
 C        -0.602501732551     -0.296582520065     -4.049858627646
 C        -2.220260586058     -1.031067435684     -2.378972142959
 C        -2.319559821784     -2.403024648125     -2.126339448137
 C        -1.086173714578     -3.276990097855     -2.070613944045
 H        -0.306596415211     -2.681748267832     -1.581187751438
 C        -3.591932365495     -2.926773357457     -1.928662401873
 H        -3.710280703962     -3.983321837737     -1.726391188137
 C        -4.713065294755     -2.115797120472     -1.967997065327
 C        -4.584798702893     -0.758203306071     -2.198626602552
 H        -5.468706859489     -0.132990960983     -2.218093907873
 C        -3.335268949890     -0.189121398871     -2.419250993496
 C        -3.175652094446      1.294580808873     -2.656098041011
 H        -2.294502250777      1.435719876975     -3.288039627187
 N        -0.953330620884     -0.475415270893     -2.725020916963
 N         0.953330620884      0.475415270893     -2.725020916963
 H         1.244850420577     -0.603441762141      4.857145944980
 H        -1.244850420577      0.603441762141      4.857145944980
 H        -1.244850420577     -0.603441762141     -4.857145944980
 H         1.244850420577      0.603441762141     -4.857145944980
 H         5.695357122947      2.546559612185     -1.808525711844
 H        -5.695357122947     -2.546559612185     -1.808525711844
 H        -5.695357122947      2.546559612185      1.808525711844
 H         5.695357122947     -2.546559612185      1.808525711844
 C        -1.291492610389      4.539514544210      1.248130552061
 H        -0.344135819975      5.071479578813      1.150670859655
 H        -1.660195043143      4.312446491969      0.246351713861
 H        -1.996754015381      5.224319032122      1.726973892645
 C        -0.593038697672      3.657280361197      3.466440555524
 H         0.304187300251      4.277682468059      3.391610674866
 H        -1.356974384849      4.231514093279      3.998663313620
 H        -0.343250740025      2.783469843450      4.067413452450
 C         2.910641959505      2.001626637262      1.331014322072
 H         2.034579561078      1.581292402395      0.825106716441
 H         2.742620430537      3.069901572848      1.496352951556
 H         3.765243612754      1.891355387420      0.660544133866
 C         4.357237246352      1.923352886991      3.381090214640
 H         5.254145449178      1.939982518450      2.756594230872
 H         4.124674513877      2.960251579375      3.634630317604
 H         4.596997629003      1.392144034299      4.305378555655
 C         1.291492610389      4.539514544210     -1.248130552061
 H         0.344135819975      5.071479578813     -1.150670859655
 H         1.660195043143      4.312446491969     -0.246351713861
 H         1.996754015381      5.224319032122     -1.726973892645
 C         0.593038697672      3.657280361197     -3.466440555524
 H        -0.304187300251      4.277682468059     -3.391610674866
 H         1.356974384849      4.231514093279     -3.998663313620
 H         0.343250740025      2.783469843450     -4.067413452450
 C        -2.910641959505      2.001626637262     -1.331014322072
 H        -2.034579561078      1.581292402395     -0.825106716441
 H        -2.742620430537      3.069901572848     -1.496352951556
 H        -3.765243612754      1.891355387420     -0.660544133866
 C        -4.357237246352      1.923352886991     -3.381090214640
 H        -5.254145449178      1.939982518450     -2.756594230872
 H        -4.124674513877      2.960251579375     -3.634630317604
 H        -4.596997629003      1.392144034299     -4.305378555655
 C        -0.593038697672     -3.657280361197     -3.466440555524
 H         0.304187300251     -4.277682468059     -3.391610674866
 H        -1.356974384849     -4.231514093279     -3.998663313620
 H        -0.343250740025     -2.783469843450     -4.067413452450
 C        -1.291492610389     -4.539514544210     -1.248130552061
 H        -0.344135819975     -5.071479578813     -1.150670859655
 H        -1.660195043143     -4.312446491969     -0.246351713861
 H        -1.996754015381     -5.224319032122     -1.726973892645
 C         2.910641959505     -2.001626637262     -1.331014322072
 H         3.765243612754     -1.891355387420     -0.660544133866
 H         2.034579561078     -1.581292402395     -0.825106716441
 H         2.742620430537     -3.069901572848     -1.496352951556
 C         4.357237246352     -1.923352886991     -3.381090214640
 H         5.254145449178     -1.939982518450     -2.756594230872
 H         4.124674513877     -2.960251579375     -3.634630317604
 H         4.596997629003     -1.392144034299     -4.305378555655
 C         0.593038697672     -3.657280361197      3.466440555524
 H        -0.304187300251     -4.277682468059      3.391610674866
 H         1.356974384849     -4.231514093279      3.998663313620
 H         0.343250740025     -2.783469843450      4.067413452450
 C         1.291492610389     -4.539514544210      1.248130552061
 H         0.344135819975     -5.071479578813      1.150670859655
 H         1.660195043143     -4.312446491969      0.246351713861
 H         1.996754015381     -5.224319032122      1.726973892645
 C        -2.910641959505     -2.001626637262      1.331014322072
 H        -3.765243612754     -1.891355387420      0.660544133866
 H        -2.034579561078     -1.581292402395      0.825106716441
 H        -2.742620430537     -3.069901572848      1.496352951556
 C        -4.357237246352     -1.923352886991      3.381090214640
 H        -5.254145449178     -1.939982518450      2.756594230872
 H        -4.124674513877     -2.960251579375      3.634630317604
 H        -4.596997629003     -1.392144034299      4.305378555655

105
(CAAC)2Ni, Gibbs Energy = -3177.028287
 Ni        0.000000000000      0.000000000000      0.958282295710
 C         0.668420345029     -2.467753729061     -1.987779342762
 C        -0.019957190206     -2.783392663180     -0.807280012242
 C        -1.378389863642     -3.128281049062     -0.829839651012
 C        -2.002482396783     -3.261936919143     -2.065769813471
 C        -1.316257974822     -3.033228873784     -3.243229141510
 C         0.000000000000     -2.612828707222     -3.197822136623
 N         0.687108231503     -2.753299409265      0.436071098738
 C         0.776872645094     -1.654687549353      1.176724276950
 C         1.572738733190     -2.034080234088      2.420181981506
 C         2.203090800689     -3.392791486213      2.082128537791
 C         1.370291110332     -3.985575084316      0.945328328033
 C        -0.776872645094      1.654687549353      1.176724276950
 N        -0.687108231503      2.753299409265      0.436071098738
 C        -1.370291110332      3.985575084316      0.945328328033
 C        -2.203090800689      3.392791486213      2.082128537791
 C        -1.572738733190      2.034080234088      2.420181981506
 C         0.019957190206      2.783392663180     -0.807280012242
 C        -0.668420345029      2.467753729061     -1.987779342762
 C         0.000000000000      2.612828707222     -3.197822136623
 C         1.316257974822      3.033228873784     -3.243229141510
 C         2.002482396783      3.261936919143     -2.065769813471
 C         1.378389863642      3.128281049062     -0.829839651012
 C        -2.628835393287      0.989061747774      2.747715133978
 C        -0.590479648585      2.128784891785      3.590455257761
 C        -2.239626357688      4.633302570319     -0.121394913898
 C        -0.365187989914      5.025038002314      1.427777009661
 C        -2.055387893342      1.867932680691     -1.978628675173
 C        -1.954489620261      0.368940353524     -2.245884051279
 C         2.209810237710      3.222669821590      0.428551373390
 C         3.048226347686      1.954488628455      0.568153207098
 C         0.590479648585     -2.128784891785      3.590455257761
 C         2.628835393287     -0.989061747774      2.747715133978
 C         0.365187989914     -5.025038002314      1.427777009661
 C         2.239626357688     -4.633302570319     -0.121394913898
 C        -2.209810237710     -3.222669821590      0.428551373390
 C        -3.087140113869     -4.466460992393      0.486720579924
 C         2.055387893342     -1.867932680691     -1.978628675173
 C         1.954489620261     -0.368940353524     -2.245884051279
 C         3.087140113869      4.466460992393      0.486720579924
 C        -3.005903717495      2.535171301077     -2.965091124568
 C        -3.048226347686     -1.954488628455      0.568153207098
 C         3.005903717495     -2.535171301077     -2.965091124568
 H        -3.228581993836      3.240428711523      1.734898265503
 H        -2.245667292878      4.063897481263      2.942620356924
 H        -0.517137103091      2.375330491847     -4.120263525718
 H         1.818606248208      3.148187232642     -4.197116007972
 H         3.051927384695      3.530447982542     -2.102804825435
 H        -3.193001446189      1.282923259745      3.638795454593
 H        -2.158550748847      0.020389052502      2.929706429728
 H        -3.331688696151      0.866868688551      1.920706429035
 H        -1.119387798878      2.426664996339      4.500992959180
 H         0.203461373204      2.854103171524      3.403279256553
 H        -0.115916481719      1.160573622439      3.758561547784
 H        -2.729102046260      5.511241523468      0.306031969954
 H        -3.015499682659      3.955301820052     -0.474338769346
 H        -1.645334983632      4.961523295247     -0.976634648732
 H        -0.904434595860      5.904138463590      1.787563062799
 H         0.284533076164      5.343313891780      0.610891286419
 H         0.255765299950      4.654939811413      2.242709363038
 H         1.529059230012      3.241961895874      1.278686505556
 H         3.603528027290      4.516608377292      1.448623202276
 H         2.506644280274      5.383225113483      0.365229087607
 H         3.854205117051      4.453590283656     -0.291470297218
 H         3.623141390905      1.975508777586      1.498036337576
 H         3.749171670630      1.855451940865     -0.265547989005
 H         2.398865874705      1.073257687280      0.584511878056
 H        -2.465029279605      1.983036723765     -0.974365011745
 H        -4.011412443651      2.121019606274     -2.855534833812
 H        -2.696919878386      2.361972701530     -3.998807457023
 H        -3.061819195705      3.614863984894     -2.811449578135
 H        -1.317963753936     -0.113980436248     -1.499475139751
 H        -1.527703448586      0.173986868202     -3.232742916289
 H        -2.942100045488     -0.097016123876     -2.205843164836
 H         3.228581993836     -3.240428711523      1.734898265503
 H         2.245667292878     -4.063897481263      2.942620356924
 H        -3.051927384695     -3.530447982542     -2.102804825435
 H        -1.818606248208     -3.148187232642     -4.197116007972
 H         0.517137103091     -2.375330491847     -4.120263525718
 H        -0.255765299950     -4.654939811413      2.242709363038
 H         0.904434595860     -5.904138463590      1.787563062799
 H        -0.284533076164     -5.343313891780      0.610891286419
 H         2.729102046260     -5.511241523468      0.306031969954
 H         3.015499682659     -3.955301820052     -0.474338769346
 H         1.645334983632     -4.961523295247     -0.976634648732
 H         1.119387798878     -2.426664996339      4.500992959180
 H        -0.203461373204     -2.854103171524      3.403279256553
 H         0.115916481719     -1.160573622439      3.758561547784
 H         3.193001446189     -1.282923259745      3.638795454593
 H         2.158550748847     -0.020389052502      2.929706429728
 H         3.331688696151     -0.866868688551      1.920706429035
 H        -1.529059230012     -3.241961895874      1.278686505556
 H        -3.623141390905     -1.975508777586      1.498036337576
 H        -3.749171670630     -1.855451940865     -0.265547989005
 H        -2.398865874705     -1.073257687280      0.584511878056
 H        -3.603528027290     -4.516608377292      1.448623202276
 H        -2.506644280274     -5.383225113483      0.365229087607
 H        -3.854205117051     -4.453590283656     -0.291470297218
 H         2.465029279605     -1.983036723765     -0.974365011745
 H         4.011412443651     -2.121019606274     -2.855534833812
 H         2.696919878386     -2.361972701530     -3.998807457023
 H         3.061819195705     -3.614863984894     -2.811449578135
 H         1.317963753936      0.113980436248     -1.499475139751
 H         1.527703448586     -0.173986868202     -3.232742916289
 H         2.942100045488      0.097016123876     -2.205843164836

109
(bis(CAACBu))2Ni, Gibbs Energy = -3254.345583
 C         3.094641845483      3.205994013224      1.790346787224
 C         3.169978264128      1.975418772626      2.415306207441
 C         3.020908777862      0.793991186322      1.697742166855
 C         2.828496607020      0.876576860722      0.311221555714
 C         2.665454827788      2.116970970937     -0.324574507511
 C         2.816391647846      3.270085185796      0.437884297569
 N         2.769565745326     -0.322906987625     -0.463692022744
 C         1.611585260246     -0.824338917166     -0.882192345906
 C         1.939462168934     -2.008207201838     -1.781610153278
 C         3.430217489712     -2.278647792777     -1.528915483060
 C         4.014383670831     -0.973449585336     -0.984119660677
 Ni       -0.088011696316     -0.596250884224     -0.243487070712
 C        -1.709872278986     -1.080786206938      0.458740720378
 N        -2.808951391167     -0.333057469224      0.421606332185
 C        -4.059900736871     -0.917856530067      0.991644144421
 C        -3.647073059823     -2.381910072709      1.091660701809
 C        -2.104521076097     -2.425594774345      1.071569526298
 C        -2.795011163875      0.993715090518     -0.118052145186
 C        -2.475655183925      2.085788354151      0.700485410010
 C        -2.566495534995      3.363400820806      0.157017157146
 C        -2.931588238456      3.560210618039     -1.160564857589
 C        -3.168913956064      2.467662575087     -1.974097403435
 C        -3.096204691537      1.172116471419     -1.477300546042
 C         2.221000052421      2.242112900775     -1.763674594344
 C         3.082234682428      3.202220973881     -2.574731413028
 C        -1.907411007625      1.928172010211      2.091117182525
 C        -2.628365945141      2.770514151773      3.136584058874
 C         2.929975171985     -0.515713344534      2.447421939550
 C         4.074498365380     -0.733242673862      3.428900293171
 C         1.678962516991     -1.625796686758     -3.240071141920
 C         1.024581078811     -3.188143436431     -1.431661258379
 C         0.938842884190     -3.528209226514      0.050209171206
 C        -0.314330008338     -4.308974852090      0.424090828019
 C        -1.673312043320     -3.639193373050      0.211868550521
 C        -3.210517140844      0.009408429848     -2.436195172162
 C        -4.423364994202      0.097528117999     -3.353339680831
 C        -1.529452438365     -2.524018394324      2.482282795339
 C        -5.263005017048     -0.719442598452      0.083037569085
 C        -4.383478299177     -0.294547797938      2.344956314988
 C         4.661039160234     -0.098026151209     -2.054272682371
 C         5.054473285581     -1.223269545866      0.095305123980
 C        -0.419096187781      2.263841396847      2.059031726530
 C         0.748742101453      2.647919456196     -1.807473818772
 C         1.582277987476     -0.597912415655      3.159227556095
 C        -1.916348436866     -0.099835276410     -3.237935472071
 H         0.631154926671     -1.361446692226     -3.381990543925
 H         1.915070648649     -2.471941207424     -3.892748985017
 H         2.282113065201     -0.776118441141     -3.562721623350
 H        -3.398104488641      2.621868249057     -3.022115242584
 H        -0.234941601425     -4.621977377815      1.470118153011
 H        -0.333570689546     -5.240101658364     -0.156181647865
 H        -2.321739727389      4.218413766503      0.776672579160
 H         3.997462014715      0.089558073562     -2.896354398402
 H         5.560460091270     -0.588143315615     -2.433036813738
 H         4.956456487111      0.864043053369     -1.629880857022
 H         0.026126480361     -2.912222042859     -1.783081611751
 H         1.331062056144     -4.068673907230     -2.010980520767
 H         3.322454969547      1.929032569171      3.487549067400
 H         3.542769482732     -3.059153443705     -0.772248236102
 H         3.955060057444     -2.611961527596     -2.426839893618
 H        -4.031028293523     -2.914832625126      0.217316570218
 H        -4.063855097353     -2.865701095468      1.977749850473
 H        -1.991907815331      0.878774788508      2.372986530536
 H        -2.998904454436      4.564436306195     -1.563490239889
 H         2.287910778392      1.256416342499     -2.222534624021
 H         2.696200418483      4.236936927286     -0.037186550229
 H        -2.419650805325     -4.419931627273      0.402068338268
 H        -1.801106317339     -3.363008073417     -0.839951373253
 H         2.942251322202     -1.321602612673      1.713529759255
 H         5.365971169083     -0.291116199100      0.571155038828
 H         5.936605659663     -1.674717781487     -0.364328271237
 H         4.692070265171     -1.906763182039      0.861690443324
 H        -0.441111984106     -2.506929230128      2.461505175980
 H        -1.854443947041     -3.452806294075      2.960926824271
 H        -1.855451028264     -1.690865206304      3.107400598045
 H        -0.255308847902      3.301001818262      1.756459815512
 H         0.105050146157      1.616928797068      1.349951609323
 H         0.029177219770      2.124674052908      3.045154739572
 H        -2.219111612335      2.567188954157      4.129395769451
 H        -3.700357121285      2.565344572825      3.163095571913
 H        -2.500058618890      3.838833978310      2.945522634004
 H        -5.122734946211     -1.198271445729     -0.885073072108
 H        -5.470484746678      0.340560350246     -0.077280857748
 H        -6.141209344099     -1.166679159225      0.554105926019
 H        -3.291356158972     -0.905005918210     -1.847440432931
 H        -5.285136638958     -0.759015839769      2.750349679921
 H        -4.576115639446      0.774277350884      2.240094847281
 H        -3.578245520739     -0.431821547540      3.065622783112
 H         3.216422561929      4.117131743534      2.365181340912
 H         0.593751075054      3.624537439338     -1.341173340428
 H         0.133657904379      1.913888165420     -1.279375768338
 H         0.397507538830      2.705118955324     -2.841232603240
 H         1.481330021861     -1.558036414453      3.672995078902
 H         0.764584699044     -0.500318091596      2.439343253968
 H         1.483093629379      0.196326136205      3.904196809915
 H         2.761055624979      3.202631824664     -3.619452499134
 H         4.137997228895      2.924182608363     -2.543788381887
 H         2.996940589430      4.228573148655     -2.209287981757
 H        -1.942821974702     -0.972377879268     -3.897090867342
 H        -1.063583954015     -0.200571142119     -2.556079052698
 H        -1.759543437010      0.790484237451     -3.853339523618
 H         4.047774927694     -0.002756861100      4.241197295630
 H         5.048880187672     -0.655021570914      2.943509339683
 H         3.997862367265     -1.724501220020      3.883118970383
 H        -4.349575929075      0.946713695776     -4.036899418515
 H        -5.351886297969      0.205400362816     -2.788782119209
 H        -4.498027981317     -0.804520894150     -3.966025786343
 H         1.815320133657     -4.107833796431      0.362012620633
 H         0.954413843439     -2.588946008026      0.617037247914

106
(bis(CAAC))2Ni - C1, Gibbs Energy = -3215.087056
 Ni       -0.085982495011     -0.426346313781     -0.134612137094
 N         2.766984346936     -0.590987546718     -0.266078483230
 N        -2.829151866540     -0.320184384569      0.543036803226
 C         2.999968122160      0.767897995308      0.114156515510
 C        -2.998917127926      0.826364610888     -0.296144635645
 C         1.555200958393     -0.991065600631     -0.658921337195
 C        -1.634068888375     -0.871992573245      0.717295531200
 C         3.056601227091      1.754315710200     -0.885967279857
 C        -2.756328217737      2.113018503998      0.204324257330
 C         3.126616423334      1.113577489842      1.467454927639
 C         1.649328314642     -2.316706395468     -2.760140851833
 H         0.701885508548     -1.880841347067     -3.079387536784
 H         1.729844263822     -3.322317268621     -3.184672767728
 H         2.451826035091     -1.712296243878     -3.183210594007
 C         1.710680122560     -2.392467334084     -1.231768757186
 C        -3.377562641212      0.629472360776     -1.633129400726
 C        -1.820382378970     -2.065910799478      1.645487011865
 C        -3.634053611591      1.746276465331     -2.418935220956
 H        -3.929967790114      1.611854084737     -3.452841665112
 C         0.289890777026     -3.344977673320      0.733879231160
 H         0.755423756829     -2.474012821594      1.204724822622
 H         0.777058819256     -4.227440852837      1.159821518777
 C        -3.968185361307     -0.900227134453      1.314786211361
 C        -3.028583045639      3.199589797074     -0.621219643385
 H        -2.851301083374      4.202174863546     -0.249266775236
 C         4.781987138157     -1.127774066766     -1.621459991931
 H         4.244181875608     -1.060916584613     -2.565002406579
 H         5.595411161780     -1.845919320315     -1.745384985569
 H         5.225291788929     -0.151778304798     -1.411210749334
 C         0.549274854759     -3.282236585741     -0.775029705530
 H        -0.345496448518     -2.881167343770     -1.260291650068
 H         0.695307068556     -4.292352187467     -1.178228542334
 C         3.429111539957      2.432984053288      1.789508248329
 H         3.534576467891      2.711267836205      2.832001932189
 C         3.887577138943     -1.562405447148     -0.463122388934
 C         3.093118156505     -2.843512678447     -0.741114421256
 H         2.987480528496     -3.401840046170      0.192929409335
 H         3.607407602585     -3.489942121756     -1.455945925064
 C        -3.349178388420     -2.223705279138      1.766428553719
 H        -3.687623412707     -3.022650680926      1.101074542519
 H        -3.663257232974     -2.487601860742      2.778242067587
 C        -2.081753821408      2.361961704953      1.533458764027
 H        -2.017730399470      1.410907317449      2.062847662372
 C        -3.490887898018      3.024734700613     -1.911355967390
 H        -3.703101446189      3.885515474004     -2.535317047270
 C         2.708976803848      1.474096961840     -2.329713714451
 H         2.633108846768      0.395261524533     -2.452423911946
 C         3.349345061117      3.060415721766     -0.511952723383
 H         3.397277307086      3.829679874797     -1.274121456611
 C        -1.204722967658     -3.365704104192      1.086292846762
 H        -1.404696442485     -4.141413344811      1.834880450845
 H        -1.774140887943     -3.656940769370      0.197180576203
 C         2.810810861465      0.155307890180      2.593545352260
 H         2.644270239328     -0.830086635727      2.156459253452
 C         4.768680169737     -1.704505008946      0.766175426593
 H         5.250511272508     -0.757702595068      1.017882073895
 H         5.554944921296     -2.433587473005      0.556960296166
 H         4.207089960862     -2.056609298634      1.630613283978
 C        -1.184027642549     -1.752921022982      2.998915798670
 H        -0.103113272679     -1.662340894578      2.907297503941
 H        -1.408196883067     -2.554462504128      3.709202405821
 H        -1.551815878157     -0.813573737940      3.415929850493
 C        -0.649413084976      2.832368021837      1.280809627172
 H        -0.637598875971      3.768600694499      0.716787419256
 H        -0.092472673579      2.082783738558      0.708975538884
 H        -0.125044626036      2.997820320979      2.224626595825
 C        -2.831531787502      3.354442766520      2.413667604780
 H        -2.330032655143      3.453168327868      3.379681127911
 H        -3.861349286562      3.041188339064      2.596490624907
 H        -2.862176361004      4.348291511410      1.960306518596
 C        -5.211979794880     -1.102687342779      0.464757987298
 H        -5.034816736361     -1.799160926639     -0.353816632804
 H        -5.567534513416     -0.157243269700      0.049607513923
 H        -6.007020081021     -1.515379152615      1.089825046576
 C        -3.363386695774     -0.738677805592     -2.275559107036
 H        -3.308268977546     -1.483108067967     -1.480666930513
 C        -4.330132666937      0.012368726003      2.481628971303
 H        -5.148599565433     -0.431304122442      3.052813109465
 H        -4.663322656797      0.986307653433      2.118355497183
 H        -3.487941793549      0.164795797339      3.156127987656
 C         3.562580971426      3.398693599937      0.811377005042
 H         3.799704559817      4.421297924359      1.082306794939
 C         1.329391898053      2.048922441306     -2.647146881322
 H         1.319174200103      3.136002566199     -2.528953362920
 H         0.576837618533      1.619510881527     -1.980760956880
 H         1.046654296696      1.815956291849     -3.677495044610
 C         1.502397960985      0.574850976208      3.259508231419
 H         1.251548611547     -0.109273823515      4.074341701145
 H         0.685221571776      0.566375635483      2.534990815767
 H         1.583529760013      1.581291668796      3.678487279685
 C         3.759011780271      1.988565383989     -3.306917478091
 H         3.496002485942      1.698565337093     -4.327480087877
 H         4.749409356837      1.586243599558     -3.083402539098
 H         3.830140833942      3.078880002392     -3.287895876202
 C        -2.083859630477     -0.881229589012     -3.097917622909
 H        -2.010574092885     -1.884985472709     -3.526280173780
 H        -1.207301156637     -0.707431920668     -2.462961618321
 H        -2.061652229011     -0.156526235556     -3.916514706491
 C         3.923465392743      0.054883431785      3.630772582679
 H         4.060527629214      1.003596769582      4.155681799270
 H         4.880064352471     -0.217351553025      3.183097766667
 H         3.672136624429     -0.698246904549      4.382129856680
 C        -4.597765800732     -1.028922003692     -3.118736308352
 H        -4.655885276755     -0.368945293969     -3.987526600824
 H        -5.518391112669     -0.904844063293     -2.544615354653
 H        -4.564508307455     -2.054727897092     -3.494436639755

106
(bis(CAAC))2Ni - C2, Gibbs Energy = -3215.080847
 C         1.704078178656     -3.366320903878      0.873488429872
 C         0.315931110291     -3.228932440758      0.729857303258
 C        -0.544130562447     -3.510082552733      1.805964378156
 C         0.000000000000     -4.032604497923      2.973059132632
 C         1.358623370088     -4.256957952876      3.094044581821
 C         2.199970379678     -3.901394431052      2.058511716182
 N        -0.244548687368     -2.791039099594     -0.512415060641
 C        -0.654378761032     -1.530759722839     -0.696603710873
 C        -1.465837267821     -1.521029525820     -1.988517351360
 C        -1.060651770272     -2.821158768026     -2.693984266736
 C        -0.564197521914     -3.769493906184     -1.597418763441
 Ni        0.000000000000      0.000000000000      0.014084268249
 C         0.654378761032      1.530759722839     -0.696603710873
 N         0.244548687368      2.791039099594     -0.512415060641
 C         0.564197521914      3.769493906184     -1.597418763441
 C         1.060651770272      2.821158768026     -2.693984266736
 C         1.465837267821      1.521029525820     -1.988517351360
 C        -0.315931110291      3.228932440758      0.729857303258
 C        -1.704078178656      3.366320903878      0.873488429872
 C        -2.199970379678      3.901394431052      2.058511716182
 C        -1.358623370088      4.256957952876      3.094044581821
 C         0.000000000000      4.032604497923      2.973059132632
 C         0.544130562447      3.510082552733      1.805964378156
 C         1.610446331724      4.783146257698     -1.142293833519
 C        -0.661269542690      4.547557369937     -2.049199334578
 C         2.949072313270      1.559234803195     -1.594633509929
 C         1.293213199772      0.242065218873     -2.823911929646
 C         0.000000000000      0.000000000000     -3.590702755400
 C        -1.293213199772     -0.242065218873     -2.823911929646
 C        -2.949072313270     -1.559234803195     -1.594633509929
 C         0.661269542690     -4.547557369937     -2.049199334578
 C        -1.610446331724     -4.783146257698     -1.142293833519
 C        -2.690114024974      2.828481255003     -0.136972646810
 C        -3.744124669944      3.845507464158     -0.558494459626
 C         2.014045838054      3.164919777020      1.780401616185
 C         2.911356432836      4.304342021928      2.246524036698
 C        -2.014045838054     -3.164919777020      1.780401616185
 C        -2.255886883500     -1.900508306068      2.602808587668
 C         2.690114024974     -2.828481255003     -0.136972646810
 C         3.353472613722     -1.578665944568      0.437705619561
 C        -3.353472613722      1.578665944568      0.437705619561
 C         2.255886883500      1.900508306068      2.602808587668
 C        -2.911356432836     -4.304342021928      2.246524036698
 C         3.744124669944     -3.845507464158     -0.558494459626
 H         1.248994280008      5.339878165549     -0.275021224368
 H         1.794612496494      5.498928829814     -1.946303362288
 H         2.560431842138      4.320968753730     -0.881622657624
 H        -1.444410676759      3.886791000491     -2.419972250139
 H        -0.376649569755      5.221051204112     -2.861008037080
 H        -1.065612507579      5.154942805259     -1.237067312829
 H         1.879202785315      3.263049973868     -3.266717517853
 H         0.240146113304      2.631860748508     -3.388901937903
 H         3.196625901727      2.416356898218     -0.969906732086
 H         3.567068110057      1.612182580544     -2.496054927557
 H         3.215852243778      0.660310097054     -1.041638036296
 H         2.105598548484      0.231322072279     -3.561468374840
 H         1.481627611571     -0.595779623828     -2.144401811310
 H        -0.179522248532      0.845024472745     -4.264583065850
 H         0.179522248532     -0.845024472745     -4.264583065850
 H        -2.105598548484     -0.231322072279     -3.561468374840
 H        -1.481627611571      0.595779623828     -2.144401811310
 H        -3.196625901727     -2.416356898218     -0.969906732086
 H        -3.567068110057     -1.612182580544     -2.496054927557
 H        -3.215852243778     -0.660310097054     -1.041638036296
 H        -1.879202785315     -3.263049973868     -3.266717517853
 H        -0.240146113304     -2.631860748508     -3.388901937903
 H         1.444410676759     -3.886791000491     -2.419972250139
 H         0.376649569755     -5.221051204112     -2.861008037080
 H         1.065612507579     -5.154942805259     -1.237067312829
 H        -1.248994280008     -5.339878165549     -0.275021224368
 H        -1.794612496494     -5.498928829814     -1.946303362288
 H        -2.560431842138     -4.320968753730     -0.881622657624
 H        -3.271169358992      4.017607287051      2.177562244689
 H        -1.763952540988      4.676537268008      4.007829023403
 H         0.654685478559      4.256512527842      3.807343388254
 H        -2.605494929632      0.806419476735      0.640308615933
 H        -4.086535310707      1.178638192960     -0.267794850905
 H        -3.875442095122      1.806255233637      1.370695565962
 H        -2.130071550570      2.517392218225     -1.019572159654
 H        -4.390858355484      4.118082505857      0.279105964767
 H        -4.383744996884      3.423089668513     -1.337706667431
 H        -3.297613620696      4.762587343336     -0.945470862609
 H         3.306782147105      1.603139913334      2.548297993975
 H         1.646674654357      1.077781085829      2.221007051136
 H         2.001144491199      2.061974301298      3.653898301422
 H         2.279283168362      2.925144016115      0.753575854792
 H         2.735923782455      5.216904323396      1.673017108837
 H         3.961871748548      4.025678893996      2.130135957027
 H         2.754349535991      4.538230969198      3.302255080529
 H        -0.654685478559     -4.256512527842      3.807343388254
 H         1.763952540988     -4.676537268008      4.007829023403
 H         3.271169358992     -4.017607287051      2.177562244689
 H        -2.735923782455     -5.216904323396      1.673017108837
 H        -3.961871748548     -4.025678893996      2.130135957027
 H        -2.754349535991     -4.538230969198      3.302255080529
 H        -2.279283168362     -2.925144016115      0.753575854792
 H        -2.001144491199     -2.061974301298      3.653898301422
 H        -3.306782147105     -1.603139913334      2.548297993975
 H        -1.646674654357     -1.077781085829      2.221007051136
 H         4.390858355484     -4.118082505857      0.279105964767
 H         4.383744996884     -3.423089668513     -1.337706667431
 H         3.297613620696     -4.762587343336     -0.945470862609
 H         2.130071550570     -2.517392218225     -1.019572159654
 H         2.605494929632     -0.806419476735      0.640308615933
 H         4.086535310707     -1.178638192960     -0.267794850905
 H         3.875442095122     -1.806255233637      1.370695565962

103
(bis(CAAC)Et)2Ni, Free Energy = -3175.829827
 C        -1.809264924262     -3.242157180515     -0.940931453740
 C        -0.432556268803     -3.241054630638     -0.673665883808
 C         0.488683740013     -3.668322309740     -1.644182503107
 C         0.000000000000     -4.202652400894     -2.830638258116
 C        -1.358579353190     -4.290475189548     -3.071525604474
 C        -2.249313263669     -3.788854434817     -2.142252618859
 N         0.050312767781     -2.776438457425      0.588951075184
 C         0.513442216075     -1.532214958100      0.743475499124
 C         1.129304332616     -1.461389868843      2.136230479233
 C         0.595360271878     -2.713380900269      2.849927975211
 C         0.188587325687     -3.702378879164      1.754695791622
 Ni        0.000000000000      0.000000000000     -0.060839005917
 C        -0.513442216075      1.532214958100      0.743475499124
 N        -0.050312767781      2.776438457425      0.588951075184
 C        -0.188587325687      3.702378879164      1.754695791622
 C        -0.595360271878      2.713380900269      2.849927975211
 C        -1.129304332616      1.461389868843      2.136230479233
 C         0.432556268803      3.241054630638     -0.673665883808
 C         1.809264924262      3.242157180515     -0.940931453740
 C         2.249313263669      3.788854434817     -2.142252618859
 C         1.358579353190      4.290475189548     -3.071525604474
 C         0.000000000000      4.202652400894     -2.830638258116
 C        -0.488683740013      3.668322309740     -1.644182503107
 C        -1.243979472140      4.770946946744      1.487398319699
 C         1.115644282042      4.408946126118      2.087604527400
 C        -2.652322354938      1.492733106472      2.001689012973
 C        -0.747439555928      0.168603296962      2.871224603692
 C         0.747439555928     -0.168603296962      2.871224603692
 C         2.652322354938     -1.492733106472      2.001689012973
 C        -1.115644282042     -4.408946126118      2.087604527400
 C         1.243979472140     -4.770946946744      1.487398319699
 C         2.816799712294      2.560122262927     -0.043591994291
 C         4.006418359269      3.446247586222      0.306532272651
 C        -1.977200037743      3.454751558996     -1.496615656973
 C        -2.800153873481      4.701524645303     -1.795037785555
 C         1.977200037743     -3.454751558996     -1.496615656973
 C         2.409817063949     -2.287421185510     -2.382135373890
 C        -2.816799712294     -2.560122262927     -0.043591994291
 C        -3.283914520364     -1.263941417989     -0.703229224096
 C         3.283914520364      1.263941417989     -0.703229224096
 C        -2.409817063949      2.287421185510     -2.382135373890
 C         2.800153873481     -4.701524645303     -1.795037785555
 C        -4.006418359269     -3.446247586222      0.306532272651
 H        -0.970651687934      5.369811660232      0.616182110280
 H        -1.308128774207      5.440914858399      2.347524896137
 H        -2.232122179743      4.346269395393      1.317363670674
 H         1.904968173517      3.701470819131      2.339792181112
 H         0.959144439216      5.059886246721      2.950902920397
 H         1.452527362685      5.031000105227      1.255702142970
 H        -1.327659948377      3.148266502621      3.533923390717
 H         0.287560320258      2.451420358276      3.438595418953
 H        -3.006383654476      2.401503815542      1.512726155668
 H        -3.117791201443      1.440033759807      2.991004743153
 H        -2.993525397103      0.643467832463      1.409044912573
 H        -1.126008128867      0.249199116830      3.896668683982
 H        -1.304824297360     -0.649197545766      2.404108627170
 H         1.126008128867     -0.249199116830      3.896668683982
 H         1.304824297360      0.649197545766      2.404108627170
 H         3.006383654476     -2.401503815542      1.512726155668
 H         3.117791201443     -1.440033759807      2.991004743153
 H         2.993525397103     -0.643467832463      1.409044912573
 H         1.327659948377     -3.148266502621      3.533923390717
 H        -0.287560320258     -2.451420358276      3.438595418953
 H        -1.904968173517     -3.701470819131      2.339792181112
 H        -0.959144439216     -5.059886246721      2.950902920397
 H        -1.452527362685     -5.031000105227      1.255702142970
 H         0.970651687934     -5.369811660232      0.616182110280
 H         1.308128774207     -5.440914858399      2.347524896137
 H         2.232122179743     -4.346269395393      1.317363670674
 H         3.311159227423      3.800920702972     -2.360191074536
 H         1.721492136484      4.718325472507     -3.999216281317
 H        -0.699516462162      4.540671077190     -3.586574351840
 H         2.444097816185      0.572753829584     -0.827156943992
 H         4.040730311130      0.771505741004     -0.086305992011
 H         3.723603527893      1.457689588312     -1.685081097623
 H         2.307050904071      2.279603095356      0.879061014635
 H         4.605364051642      3.677479296157     -0.577730611255
 H         4.661133017855      2.934169750279      1.016337490697
 H         3.693641105397      4.391876651984      0.752501340482
 H        -3.471663431153      2.069582521466     -2.238461974161
 H        -1.838861168510      1.391098749649     -2.132155768176
 H        -2.248767241191      2.517060483631     -3.439025586117
 H        -2.170963157803      3.156168282012     -0.467824134910
 H        -2.496511637674      5.546057910063     -1.173243784675
 H        -3.859326659103      4.505899612644     -1.609018548849
 H        -2.706039640052      5.006318675372     -2.840197741746
 H         0.699516462162     -4.540671077190     -3.586574351840
 H        -1.721492136484     -4.718325472507     -3.999216281317
 H        -3.311159227423     -3.800920702972     -2.360191074536
 H         2.496511637674     -5.546057910063     -1.173243784675
 H         3.859326659103     -4.505899612644     -1.609018548849
 H         2.706039640052     -5.006318675372     -2.840197741746
 H         2.170963157803     -3.156168282012     -0.467824134910
 H         2.248767241191     -2.517060483631     -3.439025586117
 H         3.471663431153     -2.069582521466     -2.238461974161
 H         1.838861168510     -1.391098749649     -2.132155768176
 H        -4.605364051642     -3.677479296157     -0.577730611255
 H        -4.661133017855     -2.934169750279      1.016337490697
 H        -3.693641105397     -4.391876651984      0.752501340482
 H        -2.307050904071     -2.279603095356      0.879061014635
 H        -2.444097816185     -0.572753829584     -0.827156943992
 H        -4.040730311130     -0.771505741004     -0.086305992011
 H        -3.723603527893     -1.457689588312     -1.685081097623

65
NHC, Free Energy = -1158.612708
 N        -0.786533959182     -0.702671188571     -0.568046563828
 C         0.000000000000      0.000000000000      0.290609938542
 N         0.786533959182      0.702671188571     -0.568046563828
 C         0.501037055832      0.450593055055     -1.897918812238
 C        -0.501037055832     -0.450593055055     -1.897918812238
 C         1.804355763805      1.610594007239     -0.151392087016
 C         1.442092551254      2.904260481842      0.224967895433
 C         2.457748935088      3.771965493335      0.615703023832
 C         3.778576071707      3.364907931228      0.620601570760
 C         4.111925283379      2.074689623840      0.242922843560
 C         3.132071685146      1.169800247342     -0.145961100762
 C         0.000000000000      3.350383577759      0.263215165849
 C        -0.491066637552      3.392431239568      1.708164466201
 C         3.473656949334     -0.265735747483     -0.473002934440
 C         4.832802520278     -0.432912502947     -1.137180875195
 C        -1.804355763805     -1.610594007239     -0.151392087016
 C        -3.132071685146     -1.169800247342     -0.145961100762
 C        -4.111925283379     -2.074689623840      0.242922843560
 C        -3.778576071707     -3.364907931228      0.620601570760
 C        -2.457748935088     -3.771965493335      0.615703023832
 C        -1.442092551254     -2.904260481842      0.224967895433
 C        -3.473656949334      0.265735747483     -0.473002934440
 C        -4.832802520278      0.432912502947     -1.137180875195
 C         0.000000000000     -3.350383577759      0.263215165849
 C         0.217018682178     -4.686279197466     -0.437672932465
 C        -3.373453115074      1.114825040425      0.793899256549
 C         0.491066637552     -3.392431239568      1.708164466201
 C        -0.217018682178      4.686279197466     -0.437672932465
 C         3.373453115074     -1.114825040425      0.793899256549
 H        -5.150040039581     -1.766588858816      0.257520057554
 H        -2.207686712748     -4.781585787287      0.920355012666
 H        -2.720142480077      0.635312089825     -1.173793848870
 H         0.595284411324     -2.600603394313     -0.262326955493
 H        -0.595284411324      2.600603394313     -0.262326955493
 H         2.207686712748      4.781585787287      0.920355012666
 H         5.150040039581      1.766588858816      0.257520057554
 H         2.720142480077     -0.635312089825     -1.173793848870
 H         1.028830981657      0.927396974063     -2.706652842548
 H        -1.028830981657     -0.927396974063     -2.706652842548
 H        -4.556645616504     -4.056458058331      0.923698571163
 H         4.556645616504      4.056458058331      0.923698571163
 H         1.542559983506     -3.687699377775      1.749183004918
 H         0.388242532249     -2.411181597225      2.174973706482
 H        -0.086954361477     -4.113770056141      2.292622155157
 H         1.281976886961     -4.930672731015     -0.456845774559
 H        -0.294909546773     -5.503248895436      0.076860982631
 H        -0.145336018689     -4.659745568635     -1.467805426773
 H         2.384610519215     -1.023708948102      1.246764661670
 H         3.557089411873     -2.168493867714      0.566068910327
 H         4.116120012533     -0.790966905706      1.528439835431
 H         5.652013227435     -0.199596541739     -0.452448667608
 H         4.965760028650     -1.469999776961     -1.453669939923
 H         4.934317828213      0.207246095063     -2.016520191454
 H        -1.281976886961      4.930672731015     -0.456845774559
 H         0.294909546773      5.503248895436      0.076860982631
 H         0.145336018689      4.659745568635     -1.467805426773
 H        -1.542559983506      3.687699377775      1.749183004918
 H        -0.388242532249      2.411181597225      2.174973706482
 H         0.086954361477      4.113770056141      2.292622155157
 H        -4.116120012533      0.790966905706      1.528439835431
 H        -2.384610519215      1.023708948102      1.246764661670
 H        -3.557089411873      2.168493867714      0.566068910327
 H        -5.652013227435      0.199596541739     -0.452448667608
 H        -4.965760028650      1.469999776961     -1.453669939923
 H        -4.934317828213     -0.207246095063     -2.016520191454

52
CAAC, Free Energy = -834.419672
 C        -1.626903081428     -1.080222437194     -0.060712077197
 C        -0.825167295576      0.066711710392     -0.011794851160
 C        -1.379571467667      1.350885256386     -0.060025241046
 C        -2.766011128069      1.464856454868     -0.037802610617
 C        -3.575533914203      0.344882789391     -0.001763248096
 C        -3.007248152300     -0.915374647693     -0.040922796962
 N         0.600682340657     -0.088914706237      0.046719058915
 C         1.324336123553     -0.131830035858     -1.034295314209
 C         2.760539429842     -0.280520862873     -0.582691222284
 C         2.700806367572     -0.584192480121      0.929407241570
 C         1.301290554146     -0.177715109955      1.390298855308
 C         3.467716339453      1.041253141968     -0.888291366009
 C         3.431450641404     -1.403556065736     -1.363028175010
 C         1.278776587114      1.170578249870      2.098743186696
 C         0.656435009911     -1.207226254923      2.303619205259
 C        -0.532964490197      2.582263964479     -0.284019377010
 C        -0.936151634583      3.766249560924      0.584177418208
 C        -1.039626879426     -2.456134852270     -0.276510489208
 C        -1.125613973000     -2.806531760629     -1.761737207367
 C        -0.563901104301      2.943443581130     -1.768821368054
 C        -1.679709678029     -3.533258753429      0.588379979826
 H         2.843033433634     -1.655263663111      1.095341146672
 H         3.475471087193     -0.062144662286      1.494903667708
 H        -3.218150910863      2.449072946592     -0.069804330496
 H        -4.653849062413      0.454247170185      0.022142240289
 H        -3.647653951562     -1.788782781479     -0.074419973380
 H         1.808744481964      1.939487294599      1.536822977517
 H         1.765839746878      1.071006049071      3.071200629294
 H         0.254441763818      1.506749082811      2.271523792036
 H         1.192687940624     -1.221923118273      3.255067492096
 H         0.699880433263     -2.211127756500      1.882606718801
 H        -0.386738446333     -0.958929704151      2.510652247781
 H         4.523696947059      0.975741366644     -0.610667022343
 H         3.025010321654      1.876605192062     -0.341091658437
 H         3.400451117268      1.269492583682     -1.953487525355
 H         4.467350386595     -1.534075638850     -1.035039714844
 H         3.428303512487     -1.180842661654     -2.431473543520
 H         2.906356321390     -2.351021005990     -1.216875072814
 H         0.498955643362      2.329669389694     -0.047448857794
 H         0.071610333303      3.811604846759     -1.964290590879
 H        -1.580842091551      3.186848826718     -2.088567044791
 H        -0.202782871235      2.106098327779     -2.369020314667
 H        -0.236934184075      4.593166589123      0.438147630729
 H        -0.938981810234      3.507422929566      1.645492995596
 H        -1.931502142735      4.137414443177      0.328656085968
 H         0.020876625520     -2.413575900513     -0.029755165241
 H        -1.158298842947     -4.483764337069      0.451072609798
 H        -2.726183403706     -3.699258862991      0.321938507894
 H        -1.642036286960     -3.273258651745      1.648655800895
 H        -0.599642923220     -2.058970436698     -2.358961616816
 H        -2.167258847850     -2.842289086445     -2.092297249594
 H        -0.674320230224     -3.784364519415     -1.951321530347

108
bis(CAAC)Bu, Free Energy = -1746.153556
 C         7.515272451075     -0.709465435873      0.285582161828
 C         6.398465162898     -0.130433401798     -0.327409603540
 C         6.521482232259      0.964898015919     -1.191119050468
 C         7.800722849294      1.397264144998     -1.521786948656
 C         8.921225009387      0.782764240979     -0.992759093041
 C         8.774759329945     -0.243117892165     -0.077869309255
 N         5.086489277091     -0.635509110396     -0.037544889202
 C         4.395183714709     -0.188805655483      0.970789591728
 C         3.085076923706     -0.946118323214      0.964370068231
 C         3.047469971078     -1.712192857410     -0.375581362575
 C         4.483617610757     -1.728074230873     -0.898716291096
 C         1.940808542425      0.064408312688      1.081957586027
 C         0.543227912089     -0.531595566194      1.068786816181
 C        -1.940808542425     -0.064408312688      1.081957586027
 C        -3.085076923706      0.946118323214      0.964370068231
 C        -4.395183714709      0.188805655483      0.970789591728
 N        -5.086489277091      0.635509110396     -0.037544889202
 C        -4.483617610757      1.728074230873     -0.898716291096
 C        -3.047469971078      1.712192857410     -0.375581362575
 C        -3.111173022776      1.880104589329      2.176438312476
 C        -6.398465162898      0.130433401798     -0.327409603540
 C        -6.521482232259     -0.964898015919     -1.191119050468
 C        -7.800722849294     -1.397264144998     -1.521786948656
 C        -8.921225009387     -0.782764240979     -0.992759093041
 C        -8.774759329945      0.243117892165     -0.077869309255
 C        -7.515272451075      0.709465435873      0.285582161828
 C        -4.576896394398      1.405942956333     -2.381168981224
 C        -5.186940104683      3.056782827225     -0.653245883678
 C        -5.319565891802     -1.760628266829     -1.646202341515
 C        -5.374724987124     -2.160732645960     -3.114053851082
 C        -7.383740888952      1.700086371088      1.418824932858
 C        -8.357947352659      2.866433023582      1.326240250621
 C         3.111173022776     -1.880104589329      2.176438312476
 C         4.576896394398     -1.405942956333     -2.381168981224
 C         5.186940104683     -3.056782827225     -0.653245883678
 C         5.319565891802      1.760628266829     -1.646202341515
 C         5.374724987124      2.160732645960     -3.114053851082
 C         7.383740888952     -1.700086371088      1.418824932858
 C         8.357947352659     -2.866433023582      1.326240250621
 C        -7.526776192012      0.957761435742      2.747197532667
 C        -5.157288483113     -2.979841012518     -0.738918241624
 C         7.526776192012     -0.957761435742      2.747197532667
 C         5.157288483113      2.979841012518     -0.738918241624
 H        -2.409131503667      1.179532660370     -1.085964380632
 H        -2.648372239060      2.723495245716     -0.277395857365
 H        -3.179171758630      1.301191134408      3.099432331211
 H        -3.972270632981      2.551520097567      2.144903343464
 H        -2.210326328948      2.496456563130      2.213273038409
 H        -9.394291599763      2.540895880172      1.443777904391
 H        -8.277869465448      3.385456031396      0.368296977844
 H        -8.155117843956      3.587951193835      2.121382802125
 H        -6.373864335660      2.105262923873      1.396626111900
 H        -7.399197997013      1.647485219488      3.586111463117
 H        -6.771971528519      0.172836962045      2.824644530661
 H        -8.515522071305      0.498403620099      2.831209902107
 H        -5.047670712216     -2.666245752726      0.301212331946
 H        -4.272047627688     -3.554823129537     -1.024668902845
 H        -6.028436660591     -3.636590781344     -0.812110405615
 H        -4.431853713498     -1.145970836227     -1.499209355765
 H        -4.444030975092     -2.655071021580     -3.403372805060
 H        -6.187189876754     -2.863446830956     -3.313394683046
 H        -5.516506558829     -1.293209203556     -3.762571743837
 H        -7.920802184328     -2.240620069576     -2.191408265054
 H        -9.911290820821     -1.127723869737     -1.268574954971
 H        -9.654600861304      0.679117131640      0.380238351790
 H        -4.034081338204      0.496534839312     -2.636729965630
 H        -5.615298685583      1.295441311845     -2.700900901181
 H        -4.136407305990      2.227526095538     -2.950384034369
 H        -6.250710698591      2.988445380682     -0.889505005367
 H        -4.748950054143      3.817718492345     -1.302836166847
 H        -5.078381091217      3.394775257964      0.377212404291
 H         0.415313437837     -1.172026816119      0.187487044645
 H         0.403170099236     -1.182007502089      1.938688879386
 H         2.091537125643      0.645412617838      1.997295661768
 H         2.031665498197      0.779809773098      0.254615763214
 H         2.409131503667     -1.179532660370     -1.085964380632
 H         2.648372239060     -2.723495245716     -0.277395857365
 H         3.179171758630     -1.301191134408      3.099432331211
 H         3.972270632981     -2.551520097567      2.144903343464
 H         2.210326328948     -2.496456563130      2.213273038409
 H         9.394291599763     -2.540895880172      1.443777904391
 H         8.277869465448     -3.385456031396      0.368296977844
 H         8.155117843956     -3.587951193835      2.121382802125
 H         6.373864335660     -2.105262923873      1.396626111900
 H         7.399197997013     -1.647485219488      3.586111463117
 H         6.771971528519     -0.172836962045      2.824644530661
 H         8.515522071305     -0.498403620099      2.831209902107
 H         5.047670712216      2.666245752726      0.301212331946
 H         4.272047627688      3.554823129537     -1.024668902845
 H         6.028436660591      3.636590781344     -0.812110405615
 H         4.431853713498      1.145970836227     -1.499209355765
 H         4.444030975092      2.655071021580     -3.403372805060
 H         6.187189876754      2.863446830956     -3.313394683046
 H         5.516506558829      1.293209203556     -3.762571743837
 H         7.920802184328      2.240620069576     -2.191408265054
 H         9.911290820821      1.127723869737     -1.268574954971
 H         9.654600861304     -0.679117131640      0.380238351790
 H         4.034081338204     -0.496534839312     -2.636729965630
 H         5.615298685583     -1.295441311845     -2.700900901181
 H         4.136407305990     -2.227526095538     -2.950384034369
 H         6.250710698591     -2.988445380682     -0.889505005367
 H         4.748950054143     -3.817718492345     -1.302836166847
 H         5.078381091217     -3.394775257964      0.377212404291
 C        -0.543227912089      0.531595566194      1.068786816181
 H        -0.403170099236      1.182007502089      1.938688879386
 H        -0.415313437837      1.172026816119      0.187487044645
 H        -2.031665498197     -0.779809773098      0.254615763214
 H        -2.091537125643     -0.645412617838      1.997295661768

105 
bis(CAAC), Free Energy = -1706.898923
 C        -0.620291413044      6.891225544878     -0.095185523156
 C        -1.252184793777      5.695326730704     -0.453899308610
 C        -2.103191627946      5.619275228067     -1.563389141847
 C        -2.402559745733      6.796188935405     -2.240153268262
 C        -1.854825368459      8.004349367914     -1.848556028472
 C        -0.952193326822      8.042662005054     -0.802272877633
 N        -0.996398763487      4.501151319999      0.300398603582
 C         0.000000000000      3.715744636363      0.010264811153
 C        -0.046895796039      2.574909465671      1.003419167936
 C        -1.392737783638      2.716723338598      1.746770285666
 C        -1.881814384122      4.139545544956      1.476923646343
 C         0.045180364475      1.257054454761      0.229504054823
 C         0.000000000000      0.000000000000      1.083097040977
 C        -0.045180364475     -1.257054454761      0.229504054823
 C         0.046895796039     -2.574909465671      1.003419167936
 C         0.000000000000     -3.715744636363      0.010264811153
 N         0.996398763487     -4.501151319999      0.300398603582
 C         1.881814384122     -4.139545544956      1.476923646343
 C         1.392737783638     -2.716723338598      1.746770285666
 C        -1.158931857016     -2.746623291306      1.929561795512
 C         1.252184793777     -5.695326730704     -0.453899308610
 C         2.103191627946     -5.619275228067     -1.563389141847
 C         2.402559745733     -6.796188935405     -2.240153268262
 C         1.854825368459     -8.004349367914     -1.848556028472
 C         0.952193326822     -8.042662005054     -0.802272877633
 C         0.620291413044     -6.891225544878     -0.095185523156
 C         3.358696673257     -4.200534226073      1.123491809818
 C         1.630227112685     -5.081509167476      2.647325736771
 C         2.576625009006     -4.294528967977     -2.116384311073
 C         4.038921358277     -4.299092358469     -2.539927327169
 C        -0.500755881742     -6.933351857661      0.917076178794
 C        -0.416041550865     -8.115721863222      1.872521793812
 C         1.158931857016      2.746623291306      1.929561795512
 C        -3.358696673257      4.200534226073      1.123491809818
 C        -1.630227112685      5.081509167476      2.647325736771
 C        -2.576625009006      4.294528967977     -2.116384311073
 C        -4.038921358277      4.299092358469     -2.539927327169
 C         0.500755881742      6.933351857661      0.917076178794
 C         0.416041550865      8.115721863222      1.872521793812
 C        -1.838826709813     -6.907557955408      0.178910891033
 C         1.661315019766     -3.880581745579     -3.268312855476
 C         1.838826709813      6.907557955408      0.178910891033
 C        -1.661315019766      3.880581745579     -3.268312855476
 H         2.114281499350     -2.002131682155      1.341299205662
 H         1.310963453724     -2.521457620917      2.817754093833
 H         0.778934899691     -1.226881157733     -0.494147812122
 H        -0.964015140871     -1.272366699932     -0.365143252877
 H        -2.087433632584     -2.678817256304      1.359323958999
 H        -1.146977054225     -3.720545498721      2.424245295533
 H        -1.166084894864     -1.979312441858      2.706893721793
 H        -0.554689555124     -9.067638122224      1.354431302388
 H         0.547475404523     -8.152838278669      2.386022991869
 H        -1.201412871043     -8.043393809876      2.628836636747
 H        -0.454938151794     -6.020949315633      1.508716194989
 H        -2.668403895224     -6.900850097252      0.891387522338
 H        -1.908964303155     -6.014359041490     -0.444864310537
 H        -1.946768163718     -7.787496432439     -0.461173876500
 H         0.626713621912     -3.814568147558     -2.925568429136
 H         1.960161478723     -2.905792031679     -3.663410518323
 H         1.709994327265     -4.608346717818     -4.082922947026
 H         2.455028849335     -3.540508645086     -1.339142386572
 H         4.343379289958     -3.295539119394     -2.846916407485
 H         4.213412066207     -4.962167189558     -3.390543176539
 H         4.692838324195     -4.620340857385     -1.725990449832
 H         3.062205150471     -6.762617451249     -3.099090213047
 H         2.106250782577     -8.913511368239     -2.382896302206
 H         0.478963305672     -8.981506036884     -0.540016466033
 H         3.618636548395     -3.498855275126      0.331686220290
 H         3.653300680751     -5.204938159179      0.811931757420
 H         3.945247301180     -3.937815638044      2.006653269146
 H         1.839972797202     -6.116817763631      2.371277641753
 H         2.296424339761     -4.814038682338      3.470432568135
 H         0.605213814354     -5.017566482597      3.012620031743
 H        -0.875602063957      0.031729655878      1.740095607829
 H         0.875602063957     -0.031729655878      1.740095607829
 H         0.964015140871      1.272366699932     -0.365143252877
 H        -0.778934899691      1.226881157733     -0.494147812122
 H        -2.114281499350      2.002131682155      1.341299205662
 H        -1.310963453724      2.521457620917      2.817754093833
 H         2.087433632584      2.678817256304      1.359323958999
 H         1.146977054225      3.720545498721      2.424245295533
 H         1.166084894864      1.979312441858      2.706893721793
 H         0.554689555124      9.067638122224      1.354431302388
 H        -0.547475404523      8.152838278669      2.386022991869
 H         1.201412871043      8.043393809876      2.628836636747
 H         0.454938151794      6.020949315633      1.508716194989
 H         2.668403895224      6.900850097252      0.891387522338
 H         1.908964303155      6.014359041490     -0.444864310537
 H         1.946768163718      7.787496432439     -0.461173876500
 H        -0.626713621912      3.814568147558     -2.925568429136
 H        -1.960161478723      2.905792031679     -3.663410518323
 H        -1.709994327265      4.608346717818     -4.082922947026
 H        -2.455028849335      3.540508645086     -1.339142386572
 H        -4.343379289958      3.295539119394     -2.846916407485
 H        -4.213412066207      4.962167189558     -3.390543176539
 H        -4.692838324195      4.620340857385     -1.725990449832
 H        -3.062205150471      6.762617451249     -3.099090213047
 H        -2.106250782577      8.913511368239     -2.382896302206
 H        -0.478963305672      8.981506036884     -0.540016466033
 H        -3.618636548395      3.498855275126      0.331686220290
 H        -3.653300680751      5.204938159179      0.811931757420
 H        -3.945247301180      3.937815638044      2.006653269146
 H        -1.839972797202      6.116817763631      2.371277641753
 H        -2.296424339761      4.814038682338      3.470432568135
 H        -0.605213814354      5.017566482597      3.012620031743

102
bis(CAAC)Et, Free Energy = -1667.645344
 C        -0.277305014598     -6.249952055564     -0.350765341925
 C         0.265661303623     -5.087993148228      0.208135094752
 C         1.378024188143     -5.132556063564      1.057870328642
 C         1.866941197559     -6.379171551167      1.430944824764
 C         1.290183821370     -7.543409354997      0.956160166186
 C         0.245283996605     -7.474465514693      0.053866768535
 N        -0.293370020102     -3.808447583118     -0.123384667094
 C         0.115463170302     -3.138352701659     -1.161583152320
 C        -0.672520419710     -1.847025871038     -1.179816839260
 C        -1.424554847970     -1.792384748047      0.167881974499
 C        -1.393747810882     -3.212282641664      0.731941177127
 C         0.320013325570     -0.689289652407     -1.328225270459
 C        -0.320013325570      0.689289652407     -1.328225270459
 C         0.672520419710      1.847025871038     -1.179816839260
 C        -0.115463170302      3.138352701659     -1.161583152320
 N         0.293370020102      3.808447583118     -0.123384667094
 C         1.393747810882      3.212282641664      0.731941177127
 C         1.424554847970      1.792384748047      0.167881974499
 C         1.616991647873      1.909299302856     -2.381147457503
 C        -0.265661303623      5.087993148228      0.208135094752
 C        -1.378024188143      5.132556063564      1.057870328642
 C        -1.866941197559      6.379171551167      1.430944824764
 C        -1.290183821370      7.543409354997      0.956160166186
 C        -0.245283996605      7.474465514693      0.053866768535
 C         0.277305014598      6.249952055564     -0.350765341925
 C         1.057581316516      3.253585059763      2.213633436780
 C         2.703506694130      3.959690157132      0.517227845990
 C        -2.129349768680      3.881423949210      1.452347703905
 C        -2.563415711434      3.866035464305      2.911387508508
 C         1.290183821370      6.202953127394     -1.470876114837
 C         2.418822411616      7.212933463898     -1.315183817767
 C        -1.616991647873     -1.909299302856     -2.381147457503
 C        -1.057581316516     -3.253585059763      2.213633436780
 C        -2.703506694130     -3.959690157132      0.517227845990
 C         2.129349768680     -3.881423949210      1.452347703905
 C         2.563415711434     -3.866035464305      2.911387508508
 C        -1.290183821370     -6.202953127394     -1.470876114837
 C        -2.418822411616     -7.212933463898     -1.315183817767
 C         0.565128956308      6.378200215898     -2.804904259265
 C        -3.319555502669      3.697232464816      0.511402132258
 C        -0.565128956308     -6.378200215898     -2.804904259265
 C         3.319555502669     -3.697232464816      0.511402132258
 H         0.902635216404      1.119373824410      0.854234148753
 H         2.447673662145      1.424533702190      0.070885775754
 H        -1.042509420528      0.763014590602     -0.506274226233
 H        -0.890936945534      0.851329716413     -2.245984466251
 H         1.045853806526      1.995133249579     -3.307500289623
 H         2.281878712182      2.774140387003     -2.322084893692
 H         2.238794363552      1.012996327229     -2.433746953204
 H         2.057470229278      8.241190155333     -1.392239807885
 H         2.925381789989      7.108804751592     -0.352894742260
 H         3.159651139985      7.071839876888     -2.105888654285
 H         1.730663721267      5.207776285808     -1.485239472191
 H         1.272543756133      6.310951715923     -3.636012828411
 H        -0.191476613403      5.601065333435     -2.928956089635
 H         0.072799475468      7.353286267144     -2.854770315192
 H        -2.978031157131      3.638630472619     -0.524095933416
 H        -3.860018806991      2.777656876469      0.753102597356
 H        -4.016625897110      4.535067591242      0.598967643767
 H        -1.472346767073      3.027382745544      1.289440729254
 H        -3.020421296353      2.904081586714      3.156612151138
 H        -3.307192317637      4.637957089758      3.122440826203
 H        -1.717640522148      4.023835997072      3.584511050647
 H        -2.724366636423      6.439129761775      2.090678599598
 H        -1.679131330570      8.507219510522      1.264507955925
 H         0.161784398527      8.388545105818     -0.361954624558
 H         0.162309142668      2.677765117738      2.446049892430
 H         0.914615431734      4.278576650408      2.562345973667
 H         1.887248432263      2.820546846969      2.776840996442
 H         2.604449889815      5.012987790435      0.786950410179
 H         3.473389559687      3.522243520051      1.156574432036
 H         3.048522028462      3.893605089905     -0.514587468311
 H         0.890936945534     -0.851329716413     -2.245984466251
 H         1.042509420529     -0.763014590602     -0.506274226233
 H        -0.902635216404     -1.119373824410      0.854234148753
 H        -2.447673662145     -1.424533702190      0.070885775754
 H        -1.045853806526     -1.995133249579     -3.307500289623
 H        -2.281878712182     -2.774140387003     -2.322084893692
 H        -2.238794363552     -1.012996327229     -2.433746953204
 H        -2.057470229278     -8.241190155333     -1.392239807885
 H        -2.925381789989     -7.108804751592     -0.352894742260
 H        -3.159651139985     -7.071839876888     -2.105888654285
 H        -1.730663721267     -5.207776285808     -1.485239472191
 H        -1.272543756133     -6.310951715923     -3.636012828411
 H         0.191476613403     -5.601065333435     -2.928956089635
 H        -0.072799475468     -7.353286267144     -2.854770315192
 H         2.978031157131     -3.638630472619     -0.524095933416
 H         3.860018806991     -2.777656876469      0.753102597356
 H         4.016625897110     -4.535067591242      0.598967643767
 H         1.472346767073     -3.027382745544      1.289440729254
 H         3.020421296353     -2.904081586714      3.156612151138
 H         3.307192317637     -4.637957089758      3.122440826203
 H         1.717640522148     -4.023835997072      3.584511050647
 H         2.724366636423     -6.439129761775      2.090678599598
 H         1.679131330570     -8.507219510522      1.264507955925
 H        -0.161784398527     -8.388545105818     -0.361954624558
 H        -0.162309142668     -2.677765117738      2.446049892430
 H        -0.914615431734     -4.278576650408      2.562345973667
 H        -1.887248432263     -2.820546846969      2.776840996442
 H        -2.604449889815     -5.012987790435      0.786950410179
 H        -3.473389559687     -3.522243520051      1.156574432036
 H        -3.048522028462     -3.893605089905     -0.514587468311
